# Supplementary material for: Disaster-related home loss, mental health, and risk of cognitive disability: causal mediation analysis using longitudinal data of disaster survivors
Source: Am J Epidemiol. 2025 Sep 22;194(12):3501–9. doi: 10.1093/aje/kwaf208 (PMC12671964; doi:10.1093/aje/kwaf208)
Supplement: Web_Material_kwaf208 [file web_material_kwaf208.zip]

Archive with 1 entries (1 files):
- Supplementary_Jul25.docx
